# Supplementary material for: The Blocking of Integrin-Mediated Interactions with Maternal Endothelial Cells Reversed the Endothelial Cell Dysfunction Induced by EVs, Derived from Preeclamptic Placentae
Source: Int J Mol Sci. 2022 Oct 28;23(21):13115. doi: 10.3390/ijms232113115 (PMC9657319; doi:10.3390/ijms232113115)
Supplement: Supplementary file 1 [file ijms-23-13115-s001.zip]

Archive with 1 entries (1 files):
- ijms-1991955-supplementary.pdf
